# Supplementary material for: iPSC-Derived Gaucher Macrophages Display Growth Impairment and Activation of Inflammation-Related Cell Death
Source: Cells. 2021 Oct 21;10(11):2822. doi: 10.3390/cells10112822 (PMC8616237; doi:10.3390/cells10112822)
Supplement: Supplementary file 1 [file cells-10-02822-s001.zip]

Archive with 1 entries (1 files):
- cells-1408947-supplementary.pdf
